# Supplementary material for: Dicopper(II)-EDTA Chelate as a Bicephalic Receptor Model for a Synthetic Adenine Nucleoside
Source: Pharmaceuticals (Basel). 2021 May 2;14(5):426. doi: 10.3390/ph14050426 (PMC8147406; doi:10.3390/ph14050426)
Supplement: Supplementary file 1 [file pharmaceuticals-14-00426-s001.zip]

Archive with 1 entries (1 files):
- pharmaceuticals-1200831-supplementary.pdf
